# Supplementary material for: Reproduction Number of the Omicron Variant Triples That of the Delta Variant
Source: Viruses. 2022 Apr 15;14(4):821. doi: 10.3390/v14040821 (PMC9027795; doi:10.3390/v14040821)
Supplement: Supplementary file 1 [file viruses-14-00821-s001.zip]

Archive with 1 entries (1 files):
- viruses-1657773-supplementary.pdf
